# Supplementary material for: The mitochondrial acyl carrier protein (ACP) coordinates mitochondrial fatty acid synthesis with iron sulfur cluster biogenesis
Source: eLife. 2016 Aug 19;5:e17828. doi: 10.7554/eLife.17828 (PMC4991935; doi:10.7554/eLife.17828)
Supplement: Figure 2—source data 1. — This file contains raw source data used to make the graphs presented in Figure 2B,C Figure 2—figure supplement 2B and C. PRISM software was used to graph all quantitative data and perform statistical analyses. p values for pairwise comparisons were determined using a Student’s t test. DOI: http://dx.doi.org/10.7554/eLife.17828.008 [file elife-17828-fig2-data1.xlsx]

## Sheet: Figure 2B
Aconitase Activity
			Time
			0	15	30	45	60	75	90	105	120	Slope	Normalization	Normalization Factor	Normalized Slope
	2698	EV	0.2127	0.3473	0.4859	0.6251	0.7533	0.8804	1.0041	1.126	1.2449	0.00906	0.429	0.903069	0.00818181
	2698	EV	0.218	0.3433	0.4796	0.6222	0.7559	0.8874	1.0135	1.1448	1.2783	0.00903133	0.454	0.853341	0.0077068
	2698	EV	0.2131	0.3358	0.4831	0.6232	0.7624	0.8981	1.0353	1.1814	1.3289	0.00924	0.513	0.755198	0.00697803
	2505	EV	0.2097	0.2748	0.3169	0.3484	0.373	0.3941	0.412	0.4289	0.4451	0.002668	0.266	1.45645	0.00388582
	2505	EV	0.1955	0.2473	0.2805	0.3047	0.3255	0.3428	0.3592	0.3736	0.3868	0.002116	0.213	1.81886	0.0038487
	2505	EV	0.2171	0.2744	0.3145	0.3443	0.3677	0.3884	0.4067	0.424	0.4388	0.002474	0.276	1.40368	0.00347271
	2805	Acp1-TAP	0.1783	0.2783	0.3829	0.4873	0.5872	0.6871	0.7772	0.8667	0.9602	0.00684533	0.355	1.09131	0.00747041
	2805	Acp1-TAP	0.1604	0.255	0.3631	0.4654	0.564	0.6602	0.7533	0.8469	0.9379	0.006784	0.345	1.12295	0.00761807
	2805	Acp1-TAP	0.1597	0.2538	0.3571	0.4627	0.5606	0.6582	0.752	0.8469	0.9398	0.006738	0.352	1.10062	0.00741595
	3016	EV	0.2206	0.3468	0.4741	0.5971	0.7196	0.8405	0.9602	1.0769	1.1919	0.008322	0.48	0.807118	0.00671684
	3016	EV	0.2268	0.3403	0.4654	0.5872	0.7066	0.829	0.9479	1.0715	1.1955	0.00804333	0.487	0.795517	0.00639861
	3016	EV	0.2187	0.3212	0.4276	0.5309	0.6329	0.733	0.8358	0.9379	1.0403	0.00692067	0.479	0.808803	0.00559746
													0.387417
	2698	EV	0.00762221
	2505	EV	0.00373574
	2805	Acp1-TAP	0.00750148
	3016	EV	0.00623763

## Sheet: Figure 2C
		WT	Gal-ACP	mrs3/4	WT	Gal-ACP	mrs3/4	WT	Gal-ACP	mrs3/4
	ACP1	1	1	1	0.23	0.35	0.4	0.83	1.01	1.03
	FIT2	1	1	1	1.82	2.11	2.46	2.02	1.78	2.61
	FIT3	1	1	1	3.47	2.46	4.38	2.67	1.62	3.74

## Sheet: Figure 2--figure supplement 2B
	42243													Average	Stdv
	DY150	Rate(AU/s)	Rate(AU/s)	100			Aconitase activity	DY150	100	100	100	100	100	100	0
		-0.00060891	100					ACP1	57.1513	31.029	48.2615	46.1324	65.8164	49.6781	13.0256
	acp1	Rate(AU/s)	Rate(AU/s)					ACP1+MRS3	106.091			71.3637	91.0441	89.4997	17.4152
		-0.000348	57.1513					ACP1+ISU1		106.592	99.7554		103.556	105.074	2.14634
	acp1+MRS3	Rate(AU/s)	Rate(AU/s)
		-0.000646	106.091
	42303
	DY150	Rate(AU/s)	Rate(AU/s)	100
		-0.00020223	100
	acp1	Rate(AU/s)	Rate(AU/s)
		-6.275e-05	31.029
	acp1+YFH1	Rate(AU/s)	Rate(AU/s)
		-0.00014235	70.3901
	acp1+ISU1M	Rate(AU/s)	Rate(AU/s)
		-0.00021556	106.592
	acp1+ISU1-I	Rate(AU/s)	Rate(AU/s)
		-0.00023636	116.877
	42319
	DY150	Rate(AU/s)	Rate(AU/s)	100
		-0.00041702	100
	acp1	Rate(AU/s)	Rate(AU/s)
		-0.00020126	48.2615
	acp1+YFH1	Rate(AU/s)	Rate(AU/s)
		-0.0003	71.939
	acp1+ISU1-M	Rate(AU/s)	Rate(AU/s)
		-0.000416	99.7554
	acp1+ISU1-I	Rate(AU/s)	Rate(AU/s)
		-0.000529	126.852
	42345
	DY150	Rate(AU/s)	Rate(AU/s)	100
		-0.00040529	100
	acp1	Rate(AU/s)	Rate(AU/s)
		-0.00018697	46.1324
	acp1+MRS3	Rate(AU/s)	Rate(AU/s)
		-0.00028923	71.3637
	42376
	DY150	Rate(AU/s)	Rate(AU/s)	100
		-0.00043714	100
	acp1	Rate(AU/s)	Rate(AU/s)
		-0.00028771	65.8164
	acp1+MRS3	Rate(AU/s)	Rate(AU/s)
		-0.00039799	91.0441
	acp1+YFH1	Rate(AU/s)	Rate(AU/s)
		-0.00033821	77.3688
	acp1+ISU1-M	Rate(AU/s)	Rate(AU/s)
		-0.00041555	95.0611
	acp1+ISU1-I	Rate(AU/s)	Rate(AU/s)
		-0.00048019	109.848
	blnk	Rate(AU/s)	Rate(AU/s)
		6.3477e-06	6.3477e-06

## Sheet: Figure 2--figure supplement 2C
	#	Name		net Abs<669nm>	Absorption at 669nm	ug proteins in reaction	Activity/mg protein	Relative activity (% 0f WT of each set)	Average	Stdev
	1	DY150_1	sulfite-	0.029398
	2		sulfite+	0.10694	0.077542	508.641	0.152449	100	100	0
	3	acp1_1	sulfite-	0.031885
	4		sulfite+	0.081469	0.049584	552.413	0.089759	58.8779	38.4034	21.7435
	5	mrs3/4_1	sulfite-	0.025112
	6		sulfite+	0.099902	0.07479	535.388	0.139693	91.6324	116.359	52.4431
	7	mrs3/4+bps_1	sulfite-	0.034544
	8		sulfite+	0.047757	0.013213	337.296	0.0391734	25.696	-20.5785	43.7202
	9	DY150_2	sulfite-	0.025257
	10		sulfite+	0.18477	0.159513	523.942	0.304448	100
	11	acp1_2	sulfite-	0.031233
	12		sulfite+	0.091447	0.060214	485.34	0.124066	40.751
	13	mrs3/4_2	sulfite-	0.027323
	14		sulfite+	0.15839	0.131067	532.478	0.246145	80.8497
	15	mrs3/4+bps_2	sulfite-	0.023851
	16		sulfite+	0.0024753	-0.0213757	267.594	-0.0798812	-26.238
	17	DY150_3	sulfite-	0.026427
	18		sulfite+	0.10684	0.080413	491.88	0.163481	100
	19	acp1_3	sulfite-	0.026345
	20		sulfite+	0.037603	0.011258	441.969	0.0254724	15.5813
	21	mrs3/4_3	sulfite-	0.030631
	22		sulfite+	0.18076	0.150129	520.022	0.288697	176.594
	23	mrs3/4+bps_1	sulfite-	0.020144
	24		sulfite+	-0.0045948	-0.0247388	247.291	-0.100039	-61.1933
	#		Abs<562nm>	mg/ml	ug/reaction
	1	DY150_1	0.63458	25.432	508.641
	2	acp1_1	0.68919	27.6206	552.413
	3	mrs3/4_1	0.66795	26.7694	535.388
	4	mrs3/4+bps_1	0.42081	16.8648	337.296
	5	DY150_2	0.65367	26.1971	523.942
	6	acp1_2	0.60551	24.267	485.34
	7	mrs3/4_2	0.66432	26.6239	532.478
	8	mrs3/4+bps_2	0.33385	13.3797	267.594
	9	DY150_3	0.61367	24.594	491.88
	10	acp1_3	0.5514	22.0984	441.969
	11	mrs3/4_3	0.64878	26.0011	520.022
	12	mrs3/4+bps_1	0.30852	12.3645	247.291
