# Supplementary material for: The mitochondrial acyl carrier protein (ACP) coordinates mitochondrial fatty acid synthesis with iron sulfur cluster biogenesis
Source: eLife. 2016 Aug 19;5:e17828. doi: 10.7554/eLife.17828 (PMC4991935; doi:10.7554/eLife.17828)
Supplement: Figure 3—source data 1. — This file contains raw source data used to make the graphs presented in Figure 3—figure supplement 1C. PRISM software was used to graph all quantitative data and perform statistical analyses. p values for pairwise comparisons were determined using a Student’s t test. DOI: http://dx.doi.org/10.7554/eLife.17828.012 [file elife-17828-fig3-data1.xlsx]

## Sheet: Figure 3--figure supplement 1C
		42243													Average	Stdv
		DY150	Rate(AU/s)	Rate(AU/s)	100			Aconitase activity	DY150	100	100	100	100	100	100	0
			-0.00060891	100					ACP1	57.1513	31.029	48.2615	46.1324	65.8164	49.6781	13.0256
		acp1	Rate(AU/s)	Rate(AU/s)					ACP1+MRS3	106.091			71.3637	91.0441	89.4997	17.4152
			-0.000348	57.1513					ACP1+ISU1		106.592	99.7554		103.556	105.074	2.14634
		acp1+MRS3	Rate(AU/s)	Rate(AU/s)
			-0.000646	106.091
		42303
		DY150	Rate(AU/s)	Rate(AU/s)	100
			-0.00020223	100
		acp1	Rate(AU/s)	Rate(AU/s)
			-6.275e-05	31.029
		acp1+YFH1	Rate(AU/s)	Rate(AU/s)
			-0.00014235	70.3901
		acp1+ISU1M	Rate(AU/s)	Rate(AU/s)
			-0.00021556	106.592
		acp1+ISU1-I	Rate(AU/s)	Rate(AU/s)
			-0.00023636	116.877
		42319
		DY150	Rate(AU/s)	Rate(AU/s)	100
			-0.00041702	100
		acp1	Rate(AU/s)	Rate(AU/s)
			-0.00020126	48.2615
		acp1+YFH1	Rate(AU/s)	Rate(AU/s)
			-0.0003	71.939
		acp1+ISU1-M	Rate(AU/s)	Rate(AU/s)
			-0.000416	99.7554
		acp1+ISU1-I	Rate(AU/s)	Rate(AU/s)
			-0.000529	126.852
		42345
		DY150	Rate(AU/s)	Rate(AU/s)	100
			-0.00040529	100
		acp1	Rate(AU/s)	Rate(AU/s)
			-0.00018697	46.1324
		acp1+MRS3	Rate(AU/s)	Rate(AU/s)
			-0.00028923	71.3637
		42376
		DY150	Rate(AU/s)	Rate(AU/s)	100
			-0.00043714	100
		acp1	Rate(AU/s)	Rate(AU/s)
			-0.00028771	65.8164
		acp1+MRS3	Rate(AU/s)	Rate(AU/s)
			-0.00039799	91.0441
		acp1+YFH1	Rate(AU/s)	Rate(AU/s)
			-0.00033821	77.3688
		acp1+ISU1-M	Rate(AU/s)	Rate(AU/s)
			-0.00041555	95.0611
		acp1+ISU1-I	Rate(AU/s)	Rate(AU/s)
			-0.00048019	109.848
		blnk	Rate(AU/s)	Rate(AU/s)
			6.3477e-06	6.3477e-06
