# Supplementary material for: The mitochondrial acyl carrier protein (ACP) coordinates mitochondrial fatty acid synthesis with iron sulfur cluster biogenesis
Source: eLife. 2016 Aug 19;5:e17828. doi: 10.7554/eLife.17828 (PMC4991935; doi:10.7554/eLife.17828)
Supplement: Figure 4—source data 1. — This file contains raw source data used to make the graphs presented in Figure 4B, Figure 4D, and Figure 4E. PRISM software was used to graph all quantitative data and perform statistical analyses. p values for pairwise comparisons were determined using a Student’s t test. DOI: http://dx.doi.org/10.7554/eLife.17828.015 [file elife-17828-fig4-data1.xlsx]

## Sheet: Figure 4B
Aconitase Activity
				Time
				0	15	30	45	60	75	90	105	120	Slope	Normalizer	Normalization Factor	Normalized Slope
	2698	WT	EV	0.2446	0.3917	0.5574	0.7213	0.8814	1.0371	1.1984	1.3482	1.5068	0.0105734	0.398	0.935092	0.00988714
	2698	WT	EV	0.243	0.402	0.5901	0.7738	0.9575	1.1346	1.3186	1.4923	1.6885	0.0120786	0.425	0.875686	0.010577
	2698	WT	EV	0.2934	0.3564	0.4909	0.6237	0.7604	0.8956	1.0321	1.1704	1.3138	0.00875322	0.42	0.886111	0.00775633
	2805	TetO7-ACP1	EV	0.2226	0.2665	0.2958	0.3176	0.3346	0.3492	0.3633	0.3756	0.3877	0.00128256	0.201	1.85158	0.00237475
	2805	TetO7-ACP1	EV	0.2716	0.3406	0.3838	0.4161	0.4419	0.464	0.4838	0.5016	0.5202	0.001917	0.242	1.53788	0.00294811
	2805	TetO7-ACP1	EV	0.2864	0.3681	0.4167	0.4535	0.4831	0.5097	0.5349	0.5574	0.5786	0.00225478	0.296	1.25732	0.00283498
	2805	TetO7-ACP1	WT	0.2402	0.406	0.576	0.7578	0.9332	1.1073	1.2733	1.4581	1.6342	0.0116404	0.427	0.871585	0.0101456
	2805	TetO7-ACP1	WT	0.2128	0.3538	0.5127	0.6691	0.8258	0.9788	1.1284	1.2864	1.4451	0.0102979	0.357	1.04248	0.0107354
	2805	TetO7-ACP1	WT	0.2585	0.4282	0.6092	0.7933	0.9744	1.1637	1.3585	1.57	1.8005	0.012736	0.394	0.944585	0.0120302
	2805	TetO7-ACP1	S82A	0.2311	0.3297	0.4381	0.5484	0.6554	0.7616	0.866	0.9701	1.079	0.00709089	0.444	0.838213	0.00594368
	2805	TetO7-ACP1	S82A	0.2315	0.3421	0.4594	0.5743	0.6843	0.7976	0.9103	1.0223	1.1377	0.007545	0.413	0.90113	0.00679903
	2805	TetO7-ACP1	S82A	0.2535	0.3643	0.481	0.6009	0.7177	0.8397	0.9554	1.079	1.2057	0.00793389	0.449	0.828879	0.00657623
														0.372167

## Sheet: Figure 4D
F
		Time
		0	15	30	45	60	75	90	105	120	Slope	Normalizer	Normalization Factor	Normalized Slope
	WT	0.1637	0.215	0.255	0.2926	0.3269	0.3604	0.3939	0.4277	0.4604	0.00227	0.345	0.956844	0.00217204
	WT	0.2169	0.299	0.3552	0.4037	0.446	0.4879	0.5279	0.5669	0.6069	0.00277	0.334	0.988357	0.00273775
	WT	0.2068	0.274	0.3279	0.3777	0.4216	0.4664	0.5074	0.4402	0.5905	0.00237762	0.345	0.956844	0.00227501
	ppt2	0.2245	0.255	0.2779	0.2976	0.3158	0.3343	0.3526	0.3706	0.3883	0.00122381	0.365	0.904414	0.00110683
	ppt2	0.2304	0.2495	0.2797	0.3003	0.3225	0.3433	0.3631	0.3832	0.4014	0.00136071	0.312	1.05805	0.0014397
	ppt2	0.2124	0.2471	0.271	0.3971	0.3106	0.3303	0.3469	0.362	0.3793	0.000692857	0.247	1.33648	0.000925991
	lip5	0.2142	0.2642	0.3087	0.351	0.3951	0.439	0.4829	0.5248	0.5686	0.0028931	0.377	0.875626	0.00253327
	lip5	0.2192	0.2775	0.3245	0.3679	0.4114	0.4538	0.4964	0.5389	0.5816	0.0028531	0.303	1.08948	0.00310838
	lip5	0.1976	0.2423	0.2885	0.3289	0.3717	0.415	0.4551	0.4979	0.5421	0.00281476	0.343	0.962423	0.00270899
												0.330111

## Sheet: Figure 4E
Sulfite Reductase Activity
			Abs	Protein Conc.	Normailzation Factor	Normalized Abs
	3070	WT	0.0154239	1364.34	1.01144	0.0156003
	3070	WT	0.0129691	1391.43	0.991745	0.012862
	3070	WT	0.0105837	1313.78	1.05036	0.0111167
	3075	ppt2	0.0067427	1417.2	0.973712	0.00656545
	3075	ppt2	0.0054677	1323.82	1.04239	0.0056995
	3075	ppt2	0.0071574	1407.68	0.980295	0.00701637
	2876	lip5	0.0085985	885.139	1.55901	0.0134052
	2876	lip5	0.0111406	1408.02	0.980058	0.0109184
	2876	lip5	0.0116745	1388.67	0.99372	0.0116012
				1379.95
